# Supplementary material for: Compression Response of Silicone-Based Composites with Integrated Multifunctional Fillers
Source: Polymers (Basel). 2025 Feb 14;17(4):500. doi: 10.3390/polym17040500 (PMC11859030; doi:10.3390/polym17040500)
Supplement: Supplementary file 1 [file polymers-17-00500-s001.zip]

Archive with 1 entries (1 files):
- polymers-3460261-Supplementary Materials.pdf
